# Supplementary material for: Value of 18F-FDG PET/CT Scans in Staging and Follow-Up of Pediatric Langerhans Cell Histiocytosis: Comparison to CT and/or MRI
Source: Children (Basel). 2025 Aug 20;12(8):1089. doi: 10.3390/children12081089 (PMC12384199; doi:10.3390/children12081089)
Supplement: Supplementary file 1 [file children-12-01089-s001.zip]

Archive with 1 entries (1 files):
- children-3769734-supplementary.pdf
